# Supplementary material for: Quercetin Reduces Lipid Accumulation in a Cell Model of NAFLD by Inhibiting De Novo Fatty Acid Synthesis through the Acetyl-CoA Carboxylase 1/AMPK/PP2A Axis
Source: Int J Mol Sci. 2022 Jan 18;23(3):1044. doi: 10.3390/ijms23031044 (PMC8834998; doi:10.3390/ijms23031044)
Supplement: Supplementary file 1 [file ijms-23-01044-s001.zip]

Archive with 1 entries (1 files):
- ijms-1511265-supplementary.pdf
